# Supplementary material for: Cross-Species Metabolomic Analyses in the Brassicaceae Reveals Common Responses to Ultraviolet-B Exposure
Source: Plant Cell Physiol. 2023 Aug 12;64(12):1523–33. doi: 10.1093/pcp/pcad085 (PMC10734891; doi:10.1093/pcp/pcad085)
Supplement: pcad085_Supp [file pcad085_supp.zip]

Archive with 4 entries (4 files):
- suppl_data/pcp-2023-e-00025-File008.pdf
- suppl_data/pcp-2023-e-00025-File009.xlsx
- suppl_data/pcp-2023-e-00025-File010.xlsx
- suppl_data/pcp-2023-e-00025-File011.xlsx
