# Supplementary material for: Cross-Species Metabolomic Analyses in the Brassicaceae Reveals Common Responses to Ultraviolet-B Exposure
Source: Plant Cell Physiol. 2023 Aug 12;64(12):1523–33. doi: 10.1093/pcp/pcad085 (PMC10734891; doi:10.1093/pcp/pcad085)
Supplement: pcad085_Supp [file pcad085_supp.zip › suppl_data/pcp-2023-e-00025-File009.xlsx]

## Sheet: Dataset_S1
Supplementary Dataset S1. Reporting list of metabolites of the central pathway
	Level	Aspect	Information	Fill in
	general aspect	Type of metabolome analysis	targeted metabolite analysis	TRUE
			non-targeted metabolite class scale profiling	FALSE
			non-targeted metabolome scale profiling	FALSE
			non-targeted finger printing of mass features	FALSE
		Type of quantification	absolute or quantification	Relative quantification
		Type of reference samples	chemically defined	standard reference compounds aquired in chemical companies
			biologically defined	-
		Type of replication	analytical (same analytical sample preparation)	1
			technological (same biological preparation)	1
			biological (same experimental condition)	3
			full experiment	24
		Type of technology	reference publication	Lisec et al (2006)
		Sample preparation		chemical derivatized
			method of chromatography/separation	Lisec et al (2006)
			method of ionization	- 70 MeVolt hard ionization
			method of detection	electron impact ionization
	metabolite/mass feature	Metabolite	metabolite name	see table below
			metabolite sum formula	see table below
			metabolite structure and public source of metabolite identifier	Metabolites were identified in comparison to database entries of authentic standards (Kopka et al., 2005; Schauer et al., 2005).
		Identification	identification process	manually supervized with TagFinder software
			by authentic mass isotopomer added to one or all biological sample(s)	FALSE
			by authentic reference compound within a co-processed reference mixture	FALSE
			by authentic reference compound previously mapped to the analytical system	TRUE
			reference library	Metabolites were identified in comparison to database entries of authentic standards (Kopka et al., 2005; Schauer et al., 2005)
			type of mass spectrum
			by match of molecular mass (single mass fragment)	A minimum of 3 unique mass fragments was required for the relative quantification of metabolite pool sizes
			by match of fragments	YES
			by match of fragmentation pattern	YES
			by match of mass spectrum to reference library	Mass spectral matching thresholds were: Match > 650 (best match = 1000) and RI-deviation < 1.0%
			type of retention index
			by match of retention time (index) to reference library	fatty acid methylesters (FAMEs)
		Quantification	type of quantification	relative quantification by internal standard and sample fresh weight
		Validity testing	Recovery testing (chemical analog)	not performed
			Recovery testing (internally added mass isotopomer)	not performed
			Recovery testing (mixture of most divergent samples from the experiment)	not performed
			Test for linear range	not performed
			Limit of quantification (LOQ)	not performed
			Limit of detection (LOD)	not performed
GC-TOF-MS metabolites
	A	B	C	D	E	F	G	H	I
1
2	Experiment title:		Metabolic UV response in Brassica plant species
3	Organism/Plant species:		leaf
4	Organ/tissue:		leaf
5	Analytical tool:		GC-TOF-MS
6
7	Peak/compound no.- number referenced back to the main text
8	Ret . Time- Time expected, Tag Time Index and Time deviation
9	Putative Name- putative identification of the metabolite/derivative
10	Corresponding metabolite name in literature
11	Mol. Formula- molecular formula of the metabolite or its FA adduct;
12	Mass to charge ratio (m/z)
13	(S)- identification confirmed by a standard compound
14	I, II, III- different isomers
15	Identification level (A; B; C; D)- (A) standard or NMR; (B) MS/MS; (C) MSE; (D) MS only
16
17	Peak/Compound no.	Time Index	Putative metabolite name	Corresponding Metabolite in Literature	Metabolite Class	Mass to charge ratio (m/z)	Species detected before	Identification level (A-D)
18	1	208565	Alanine, DL- (2TMS)	Alanine	Amino acids	116	Tomato, Arabidopsis, potato, Lotus japonicus	A
19	2	605940	Arginine, DL-, -NH3 (3TMS)	Arginine	Amino acids	373	Tomato, Arabidopsis, potato	A
20	3	550100	Asparagine, DL- (3TMS)	Asparagine	Amino acids	188	Tomato, Arabidopsis, potato	A
21	4	457283	Aspartic acid, L- (3TMS)	Aspartate	Amino acids	232	Tomato, Arabidopsis, potato	A
22	5	348220	Benzoic acid (1TMS)	Benzoate	Aromatic acids	179	Tomato, Arabidopsis, potato, Lotus japonicus	A
23	6	394250	Alanine, beta- (3TMS)	ß-Alanine	Amino acids	248	Tomato, Arabidopsis, potato	A
24	7	592883	Citric acid (4TMS)	Citrate	Organic acids	273	Tomato, Arabidopsis, potato, Lotus japonicus	A
25	8	624990	Dehydroascorbic acid dimer (TMS)	Dehydroascorbate	Hydroxy acid	316	Tomato, Arabidopsis, potato	A
26	9	579380	Fructose, D- (1MEOX) (5TMS)	Fructose	Sugar (Hexose)	307	Tomato, Arabidopsis, potato, Lotus japonicus	A
27	10	371255	Fumaric acid (2TMS)	Fumarate	Organic acids	245	Tomato, Arabidopsis, potato, Lotus japonicus	A
28	11	452200	Butyric acid, 4-amino- (3TMS)	GABA	Amino acids	174	Tomato, Arabidopsis, potato, Lotus japonicus	A
29	12	940280	Galactinol (9TMS)	Galactinol	Sugar (disaccharide)	204	Tomato, Arabidopsis, potato, Lotus japonicus	A
30	13	590400	Glucose, D- (1MEOX) (5TMS)	Glucose	Sugar (Hexose)	160	Tomato, Arabidopsis, potato, Lotus japonicus	A
31	14	507780	Glutamic acid, DL- (3TMS)	Glutamate	Amino acids	246	Tomato, Arabidopsis, potato, Lotus japonicus	A
32	15	598300	Glutamine, DL- (3TMS)	Glutamine	Organic acids	156	Tomato, Arabidopsis, potato, Lotus japonicus	A
33	16	345050	Glyceric acid, DL- (3TMS)	Glycerate	Hydroxy acid	292	Tomato, Arabidopsis, potato	A
34	17	291783	Glycerol (3TMS)	Glycerol	Polyols (triols)	205	Tomato, Arabidopsis, potato	A
35	18	325180	Glycine (3TMS)	Glycine	Amino acids	174	Tomato, Arabidopsis, potato, Lotus japonicus	A
36	19	319193	Isoleucine, L- (2TMS)	Isoleucine	Amino acids	158	Tomato, Arabidopsis, potato	A
37	20	301020	Leucine, DL- (2TMS)	Leucine	Amino acids	158	Tomato, Arabidopsis, potato	A
38	21	615467	Lysine, L- (4TMS)	Lysine	Amino acids	156	Tomato, Arabidopsis, potato	A
39	22	440995	Malic acid, DL- (3TMS)	Malate	Organic acids	233	Tomato, Arabidopsis, potato, Lotus japonicus	A
40	23	654785	Inositol, myo- (6TMS)		Polyol (Inositol)	305	Tomato, Arabidopsis, potato	A
41	24	386210	Nicotinic acid (1TMS)	Nicotinate	Acid (N-heterocycle)	180	Tomato, Arabidopsis, potato	A
42	25	570427	Ornithine, DL- (4TMS)	Ornithine	Amino acids	174	Tomato, Arabidopsis, potato, Lotus japonicus	A
43	26	531145	Phenylalanine, DL- (2TMS)	Phenylalanine	Amino acids	218	Tomato, Arabidopsis, potato, Lotus japonicus	A
44	27	506483	Pyroglutamic acid, DL- (2TMS)	Pyroglutamate	Organic acids	156	Tomato, Arabidopsis, potato	A
45	28	338693	Proline, L- (2TMS)	Proline	Amino acids	142	Tomato, Arabidopsis, potato	A
46	29	517180	Putrescine (4TMS)	Putrescine	Polyamine	100	Tomato, Arabidopsis, potato, Lotus japonicus	A
47	30	577930	Quinic acid, D(-)- (5TMS)	Quinate	Cyclic polyols	345	Tomato, potato	A
48	31	1033367	Raffinose (11TMS)	Raffinose	Sugar (trisaccharide)	361	Tomato, Arabidopsis, potato, Lotus japonicus	A
49	32	357523	Serine, DL- (3TMS)	Serine	Amino acids	204	Tomato, Arabidopsis, potato	A
50	33	817844	Sinapic acid, trans- (2TMS)	Sinapate	Acid (Phenylpropanoic)	338	Arabidopsis	A
51	34	883670	Spermine (5TMS)	Spermine	Polyamine	144	Tomato, Arabidopsis, potato	A
52	35	840783	Sucrose, D- (8TMS)	Sucrose	Sugars (disaccharides)	361	Tomato, Arabidopsis, potato, Lotus japonicus	A
53	36	368365	Threonine, DL- (3TMS)	Threonine	Amino acids	218	Arabidopsis	A
54	37	448453	Proline, 4-hydroxy-, DL-, trans- (3TMS)	4-OH-Proline	Amino acids	140	Tomato, Arabidopsis, potato, Lotus japonicus	A
55	38	790560	Tryptophan, L- (3TMS)	Tryptophan	Amino acids	202	Tomato, Arabidopsis, potato	A
56	39	658337	Tyrosine, DL- (3TMS)	Tyrosine	Amino acids	218	Tomato, Arabidopsis, potato, Lotus japonicus	A
57	40	271580	Valine, DL- (2TMS)	valine	Amino acids	144	Tomato, Arabidopsis, potato, Lotus japonicus	A
58	41	523847	Glutaric acid, 2-oxo- (1MEOX) (2TMS)	2-oxoglutarate	Organic acid	116	Tomato, Arabidopsis, potato, Lotus japonicus	A
