# Supplementary material for: Cross-Species Metabolomic Analyses in the Brassicaceae Reveals Common Responses to Ultraviolet-B Exposure
Source: Plant Cell Physiol. 2023 Aug 12;64(12):1523–33. doi: 10.1093/pcp/pcad085 (PMC10734891; doi:10.1093/pcp/pcad085)
Supplement: pcad085_Supp [file pcad085_supp.zip › suppl_data/pcp-2023-e-00025-File010.xlsx]

## Sheet: Dataset_S2
Supplementary Dataset S2. Reporting list of specialized metabolites
	Level	Aspect	Information	Fill in
	general aspect	Type of metabolome analysis	targeted metabolite analysis	TRUE
			non-targeted metabolite class scale profiling	FALSE
			non-targeted metabolome scale profiling	FALSE
			non-targeted finger printing of mass features	FALSE
		Type of quantification	absolute or quantification	Relative quantification
		Type of reference samples	chemically defined	standard reference compounds aquired in chemical companies
			biologically defined	-
		Type of replication	analytical (same analytical sample preparation)	1
			technological (same biological preparation)	1
			biological (same experimental condition)	3
			full experiment	24
		Type of technology	reference publication	Giavalisco et al., 2009; Tohge&Fernie, 2010
		Sample preparation		no derivatization
			method of chromatography/separation	Giavalisco et al., 2009
			method of detection	ESI
	metabolite/mass feature	Metabolite	metabolite name	see table below
			metabolite sum formula	see table below
		Identification	identification process	manually supervized with Xcalibur software
			by authentic mass isotopomer added to one or all biological sample(s)	FALSE
			by authentic reference compound within a co-processed reference mixture	FALSE
			by authentic reference compound previously mapped to the analytical system	TRUE
			type of mass spectrum
			type of retention index
		Quantification	type of quantification	FALSE
		Validity testing	Recovery testing (chemical analog)	not performed
			Recovery testing (internally added mass isotopomer)	not performed
			Recovery testing (mixture of most divergent samples from the experiment)	not performed
			Test for linear range	not performed
			Limit of quantification (LOQ)	not performed
			Limit of detection (LOD)	not performed
GC-TOF-MS metabolites
	A	B	C	D	E
1
2	Experiment title:		Metabolic UV response in Brassica plant species
3	Organism/Plant species:		leaf
4	Organ/tissue:		leaf
5	Analytical tool:		LC-MS
6
7	Peak/compound no.- number referenced back to the main text
8	Ret . Time- Time expected, Tag Time Index and Time deviation
9	Putative Name- putative identification of the metabolite/derivative
10	Corresponding metabolite name in literature
11	Mol. Formula- molecular formula of the metabolite or its FA adduct;
12	Mass to charge ratio (m/z)
13	(S)- identification confirmed by a standard compound
14	I, II, III- different isomers
15	Identification level (A; B; C; D)- (A) standard or NMR; (B) MS/MS; (C) MSE; (D) MS only
16
17	Peak/Compound no.	Time Expected (min)	Mass to charge ratio (m/z) negative ion detection	Mass to charge ratio (m/z) positive ion detection	Metabolite name or putative metabolite classs	Pla	Identification level (A-D)
18	1	1.4	436	358	4MSOB, aliphatic glucosinolate	D	D
19	2	2.81	372	294		D	D
20	3	3.2	164	166		D	D
21	4	3.96	-	134		D	D
22	5	4.21	353	355		D	D
23	6	4.24	203	205		D	D
24	7	4.54	447	369	I3M, indolic glucosinolate	D	D
25	8	4.64	371	395		D	D
26	9	4.8	-	334		D	D
27	10	4.83	-	265		D	D
28	11	4.84		1127	putative anthocyanin	D	D
29	12	4.85	337	339		D	D
30	13	4.9	-	334		D	D
31	14	4.92	492	414	8MSOO, aliphatic glucosinolate	D	D
32	15	5.02	-	965	putative anthocyanin	D	D
33	16	5.06	-	1097	putative anthocyanin	D	D
34	17	5.13	933	935	putative anthocyanin	D	D
35	18	5.48	477	399	4MOI3M, indolic glucosinolate	D	D
36	19	5.49	977	979	putative anthocyanin	D	D
37	20	5.51	-	379		D	D
38	21	5.53	755	757	Q3GR7R, flavonol glycoside	D	D
39	22	5.61	385.1	207	SinGlc, sinapoyl-derivative	D	D
40	23	5.67	639	641		D	D
41	24	5.71	-	379		D	D
42	25	5.8	468	470		D	D
43	26	5.81	739	741	K3RG7R, flavonol glycoside	D	D
44	27	5.82	-	409		D	D
45	28	5.9	-	303		D	D
46	29	6.09	-	193		D	D
47	30	6.38	477	399	1MOI3M, indolic glucosinolate	D	D
48	31	6.55	1341	1343	A11, anthocyanin	D	D
49	32	6.56	609	611	putative anthocyanin	D	D
50	33	6.59	498	500		D	D
51	34	6.65	593	595	K3G7R, flavonol glycoside	D	D
52	35	6.76	357	374		D	D
53	36	6.89	436	438		D	D
54	37	7.02	815	817	putative anthocyanin	D	D
55	38	7.2	339	207	SinMal, sinapoyl-derivative	D	D
56	39	7.23	577	579	K3R7R, flavonol glycoside	D	D
57	40	7.3	339	207		D	D
58	41	7.65	447	449	putative anthocyanin	D	D
59	42	7.71	371	388		D	D
60	43	7.8	477	479	putative anthocyanin	D	D
61	44	8.01	753	772		D	D
62	45	8.07	753	772		D	D
63	46	8.24	591	575	SinGlcSin, sinapoyl-derivative	D	D
64	47	8.24	723	742		D	D
65	48	8.34	753	772		D	D
66	49	8.73	411	457		D	D
67	50	8.74	753	772		D	D
68	51	8.77	591	369	putative SinGlcSin isomer	D	D
69	52	8.91	959	737		D	D
70	53	8.91	959	978		D	D
71	54	10.52	715	717		D	D
72	55	12.37	-	223		D	D
73	56	12.41	-	274		D	D
74	57	12.49	-	290		D	D
75	58	13.09	-	302		D	D
76	59	13.71	-	298		D	D
77	60	14.09	-	326		D	D
