# Supplementary material for: Cross-Species Metabolomic Analyses in the Brassicaceae Reveals Common Responses to Ultraviolet-B Exposure
Source: Plant Cell Physiol. 2023 Aug 12;64(12):1523–33. doi: 10.1093/pcp/pcad085 (PMC10734891; doi:10.1093/pcp/pcad085)
Supplement: pcad085_Supp [file pcad085_supp.zip › suppl_data/pcp-2023-e-00025-File011.xlsx]

## Sheet: oligonucleotides
Supplementary Table S3. Oligonucleotides for qRT-PCR analysis of HY5 and SCPL genes
			Forward Sequence (5´-3´)	Reverse Sequence (5´-3´)
A. thaliana	At2g22920	SCPL12	CAATAACATATTTTGAAGTCGACCAA	CACTTATGGTATTCTTCAACAAGTTTC
	At2g22960	pSCPL	TCGAATATACATTACGATGACG	CCTCCAATCATCAATAATAGGA
	At2g22970	SCPL11	CGATAACGCACGAAGACGAC	CACTTATGAAATTCCTCGACAAGTT
	At2g22980	SCPL13	ATGTGAAAGTGGATTCACTT	AGGAGATGTTATATCGCAGT
	At2g22990	SCPL8	GAAAATAAAGTTTCTGCTTCTGC	TAGAAAAATTGCACATTCTCG
	At2g23000	SCPL10	CGTCACCGGAGATTCTTACTCTGG	TTCCGAGCACGTAACCCTGTAG
	At2g23010	SCPL9	ATGACTCAAATACACAACACATA	CCCCGATGATCTCGTATC
	At2g37040	PAL1	AGGAACTTATTAGATTCCTTAACGCC	GAGAGATGGAGTGATGTTGTTGTTG
	At2g30490	C4H	TTGTTGATGAGAGGAAGCAAATTGC	TCCCTTCTGCTCAGCTTCAA
	At1g51680	4CL1	AGAGGCTTTGCTCATCGGTC	ACCTGTTTCGACACGAATTGC
	At1g65060	4CL3	AAAGGCTTTCAGGTCCCTCC	CAGCTGCATCGGCAATTGAA
	AT4G36220	F5S	CCGCAAGGGATAAACAAGCG	TTCGGCGAGTTCTTGTTGGA
	AT2G40890	C3H	CTTCAGAGACTGTAACCTTCCTGAAA	GCTCCTAAGTACTTCCTCAGTTG
	At5g11260	HY5	TCAGAACGAGAACCAGATGCTTAG	TTAGAACCACCACCACCTCCTC
	At4g05320	UBQ10	GGCCTTGTATAATCCCTGATGAATAAG	AAAGAGATAACAGGAACGGAAACATAGT
B. rapa	Brara.I04557	Br09G43990	GACAAAAGTAATTCATCAAATACATCTC	GTACGCTGCTTATAATGTCTTGATT
	Brara.D01365	Br04G13030	CAAATTACATCGGAAAACAACAGTAAAA	TACACTTGTTGTAAATTTCGATATGTTTTAAGCATTC
	BraA04t18313Z	PAL1	AGAAAGAGCTTATAAGATTTCTGAACGC	CTGAGTAGCCTTGGAGGAGAGT
	BraA05t20423Z	C4H	GAGAGAGGAGCAGGTTGGC	TCGAACTCGCGATTTGCTTCC
	BraA05t20849Z	4CL1	CCTAACGCCAAACTCGGTCAG	GCGAACCCTAACGACATTGC
	BraA07t30902Z	4CL3	ACTCCATCCGATCAGGTGC	TGCTACCGTCACCTTGTGTC
	BraA03t15477Z	F5S	AAAGCAATCATCATGGACGTCATG	CGTAATAACTCCGTTAAGGCCCAC
	BraA04t18581Z	C3H	ACCTATACGTGAAGATGAAGTCACT	ATTTTCAGGAACGTTACAGTCTCTGA
		HY5	AGCCACCGGAAAGGAAATCTCTG	TTTGACTCTCTCCTCCGACCGTTG
		UBQ10	ATGGAAGGACTCTAGCTGACTAC	TACCTCCACGTAGACGCAAGAC
B. oleracea	Bo3g042330	-	ATCCTGAAATTGAAGAAAACTATCGTA	AGTTTCAAACATTTTGTGTTACGTGGAT
	Bo4g151230	-	CAAATTACATCGGAAAACAACAGTAAAA	TACACTTGTTGTAAATTTCGATATGTTTTAAGCATTC
	BolC4t28059H	PAL1	AGGGAGCCATTTGGATGAAGTG	AAATCTTATAAGCTCTTTCTGAAGAGCG
	BolC4t23544H	C4H	CTGTCAAGATGTGAAAGATCGAAGAC	TCGAACTCGCGATTTGCTTC
	BolC6t36477H	4CL1	CTAACGCCAAACTCGGTCAGG	AAACGGCTCTTTCGCGAA
	BolC6t38989H	4CL3	CTCCATCCGATCCGGTGCG	CCGTCACCTTGTGTCTCTGTATTA
	BolC7t46583H	F5S	AGCGAGCTTGACATGAACGA	ACAGCACAAATCAGGCGTGT
	BolC3t15111H	C3H	TTAGAGACTGTAACCTTCCTGAGA	CCTAAGTACTTCCTCAGTTGTAATCCTT
		HY5	TCAGGACCAGACACAAGCAACG	TTGGTCTCTTTCTCAGCCGGAGTC
		UBQ10	AAAGCAAAGATCCAGGACAAG	AGGACCAAGTGAAGCGTAG
B. napus	A03p27310	-	GACAAAAGTAATTCATCAAATACATCT	GTACGCTGCTTATAATGTCTTGATT
	A04p17550	-	CAAATTACATCGGAAAACAACAGTAAAA	TACACTTGTTGTAAATTTCGATATGTTTTAAGCATTC
	C04p65660	PAL1	CAAGGCGGTGCTTCCGA	TCTTCCCTTCACAGATCGCC
	A05p14980	C4H	TCTCTAATCGCCGTCTTCGC	CGTAGTCGACGAGGTTACGG
	C06p13210	4CL1	AACAGAGCAGCAACAAGAGTG	AGTAAGTGTACACGTGGCCG
	A07p32760	4CL3	AGTCCGAAACGCGGAACTTA	AAATATTGTCAGTGGACTTGCCTG
	C07p61600	F5S	AAATTACCTGATGGGATGAAACCT	GGCACGGCGAAAAGACGA
	A04p31250	C3H	GCGAGCTATCATGGAGGAGC	GGCTGTTATAGCGGACGTG
		HY5	AGCTCTTTACCTGCAAGCTC	ACTCGCCGTATCTCCTCATC
		UBQ10	GCCAAGATCCAAGACAAAGAG	TAGACGCAAGACCAAGTGAAG
